# Supplementary material for: Development of a Novel Bronchodilator Vaping Drug Delivery System Based on Thermal Degradation Properties
Source: Pharmaceuticals (Basel). 2023 Dec 15;16(12):1730. doi: 10.3390/ph16121730 (PMC10747077; doi:10.3390/ph16121730)
Supplement: Supplementary file 1 [file pharmaceuticals-16-01730-s001.zip]

Archive with 1 entries (1 files):
- pharmaceuticals-2686649-supplementary.pdf
